# Supplementary material for: Planctomycetes of the Genus Singulisphaera Possess Chitinolytic Capabilities
Source: Microorganisms. 2024 Jun 22;12(7):1266. doi: 10.3390/microorganisms12071266 (PMC11279305; doi:10.3390/microorganisms12071266)
Supplement: Supplementary file 1 [file microorganisms-12-01266-s001.zip]

Archive with 1 entries (1 files):
- microorganisms-3057152-supplementary.pdf
